# Supplementary material for: Validation of a Chromosome 14 Risk Haplotype for Idiopathic Epilepsy in the Belgian Shepherd Dog Found to Be Associated with an Insertion in the RAPGEF5 Gene
Source: Genes (Basel). 2022 Jun 23;13(7):1124. doi: 10.3390/genes13071124 (PMC9323784; doi:10.3390/genes13071124)
Supplement: Supplementary file 1 [file genes-13-01124-s001.zip]

Archive with 1 entries (1 files):
- genes-1741818-supplementary.pdf
